# Supplementary material for: Exploiting single-cell expression to characterize co-expression replicability
Source: Genome Biol. 2016 May 6;17:101. doi: 10.1186/s13059-016-0964-6 (PMC4862082; doi:10.1186/s13059-016-0964-6)
Supplement: Additional file 1: Table S1. — Bulk RNA-seq expression studies used for meta-analysis, sorted by GEO ID (GEO ID = Gene Expression Omnibus Identifier). The table contains quality control and source information for each bulk RNA-seq dataset retrieved from the Gemma database. PMID = PubMed Identifier.(XLSX 72 kb) [file 13059_2016_964_MOESM1_ESM.xlsx]

## Sheet: Bulk QC
Dataset	PMID	Samples	genes_detected	start_library_size	aligned_library_size	percent_aligned_reads	avg_raw_counts	avg_FPKM
GSE20898	21867929	24	26458	16854811	12600521	78.48	321.09	24.29		239 studies total
GSE21975	20620951	20	26337	26526232	6717952	25	159.69	59.12		For comparison to the single cell aggregate, 163 networks were randomly chosen and aggregated 10 times. The average performance of these 10 aggregates was used as a control.
GSE22131	20616232	32	33330	35542219	29373263	83.04	755.72	14.2
GSE27218	21358643	21	32485	21383012	13329245	62.44	294.44	16.54
GSE29278	22763441	19	34176	44833788	15566125	28.91	387.12	21.67
GSE30617	NA	36	29721	26895151	19047152	70.28	493.92	15.91
GSE30765	21873192	12	25954	26726196	22569464	84.6	548.34	15.02
GSE31223	22308418	30	30584	100852783	84666975	84.57	2098.59	14.35
GSE31234	22500808	11	28030	21739471	14846782	68.06	381.54	17.76
GSE31271	21884934	16	29957	19797145	16294291	84.41	419.01	18.41
GSE31839	25710176	12	24773	20295764	17720135	87.34	456.83	17.04
GSE32916	22817891	15	35003	98491707	29212255	29.26	725.58	21.23
GSE33252	22806141	11	32078	27769413	20210983	73.29	519.22	56.44
GSE33912	23680149	24	29938	19023381	16122174	84.83	414.25	13.68
GSE35350	22580345	11	26575	22077373	20278377	91.87	525.06	18.47
GSE35724	24095730	24	27532	30735020	27363768	89.17	712.46	14.98
GSE36005	22795644	12	31325	105732516	91565686	86.54	2296.95	12.34
GSE36290	24381111	26	31265	24266295	21305747	87.81	545.96	16.78
GSE36871	23150795	12	22812	13206664	12262609	92.85	313.68	17.62
GSE36882	22520852	18	28647	36446326	32134933	88.25	830.29	19.73
GSE37646	23275557	31	30354	46742016	42918751	91.76	1108.41	16.95
GSE38046	22669466	22	28126	17745280	10778926	67.1	278.2	20.7
GSE38805	22753484	15	24145	5465339	4270849	78.61	108.63	13
GSE38892	NA	10	25661	43503708	31846321	72.92	785.98	16.04
GSE39509	23434823	34	26091	15562999	14367257	92.11	370.59	14.1
GSE39656	23352431	20	30696	19090205	16242679	85.79	419.22	15.64
GSE39911	22901804	44	32340	23859091	14570346	67.42	375.31	29.96
GSE40463	23178119	14	31822	44039139	36367398	82.43	918.64	15.48
GSE40652	23023293	18	31167	25034767	15141239	60.47	325.34	16.42
GSE40918	23021777	143	37089	36538682	27796017	76.7	712.08	15
GSE41637	23258891	26	31625	82247633	64852748	78.48	1688.44	15.96
GSE41785	23766421	10	25493	23127852	19241239	82.45	500.92	13.25
GSE41879	23972988	20	24695	26649702	23434132	87.89	598.9	12.76
GSE41908	23151479	12	25386	40151662	37515511	93.55	965.91	15.36
GSE42004	25480952	30	34500	65836033	50535358	72.09	1314.4	28.01
GSE42120	23211523	24	30384	40545455	30928283	76.21	776.15	12.11
GSE42339	23760953	12	30359	37821673	31867999	84.11	822.64	16.54
GSE42662	NA	20	29327	24768759	22590151	91.22	582.39	13.49
GSE42805	24758366	12	29860	76488237	63897829	84.27	1596.59	12.43
GSE42912	23341612	15	26705	26233401	13564369	54.4	343.07	17.91
GSE43366	23850290	42	32631	30565842	6402681	19.05	166.55	18.72
GSE43390	25773599	12	29203	65109498	24292044	38.77	627.12	153.66
GSE43520	24463510	11	31506	33457835	27034822	78.56	662.46	69.3
GSE43526	23995680	10	29318	48972290	39344608	68.77	1012.64	12.31
GSE43879	23388633	59	34498	29662417	19345434	68.82	499.46	14.84
GSE44157	23630078	12	26747	33163560	31042269	93.6	801.81	14.17
GSE44640	NA	24	29914	23284238	20222766	86.96	522	19.06
GSE44654	23523368	14	33965	86658110	29833372	45.81	802.39	29.68
GSE44669	23819640	16	27989	28564273	26630913	93.29	679.23	14.05
GSE44674	NA	55	31553	22267654	19196507	86.22	495.4	19.91
GSE45254	23447580	12	27208	49998452	45731796	91.37	1180.44	17.31
GSE45284	24013503	12	26457	79855392	64783291	81.1	1688.21	13.42
GSE45319	24722244	10	24169	34924633	31596447	90.45	807.43	17.86
GSE45358	23972988	16	23213	19919338	18084364	90.76	464.06	14.6
GSE45568	23421592	36	29660	32826020	26928939	81.27	695.85	13.01
GSE45888	24732378	12	25104	55788559	25569674	46.76	529.73	31.96
GSE45975	23728300	10	28659	31914060	26320193	82.73	672.87	15
GSE46213	24019758	18	26752	30572449	27573836	90.19	705.76	14.9
GSE46730	24530304	12	23835	23975158	21866412	91.33	553.6	121.52
GSE47124	24100015	12	29118	41830136	30728625	68.14	781.72	17.45
GSE47540	24249727	111	29031	33015523	26918918	80.5	701.64	15.38
GSE47703	23922811	20	27046	23639375	19576780	82.45	503.04	16.91
GSE47966	23828890	21	30036	92499232	80866608	88.06	2065.3	12.22
GSE48043	23734717	20	26597	21555993	16391197	75.99	427.38	19.78
GSE48084	25826412	18	29683	26722548	15790062	53.8	397.58	197.44
GSE48138	24056746	122	32732	48053360	33448811	70.49	845.78	17.25
GSE48172	23934151	10	31424	73532374	56482736	77.04	1446.31	25.41
GSE48252	23868920	13	27428	22555433	20035062	87.93	498.53	15.21
GSE48364	24025773	14	28982	24082551	21912102	90.99	567.93	14.95
GSE48519	25263596	18	32032	60736754	36743313	60.84	952.2	15.81
GSE48607	23953119	11	27762	21918240	19344825	88.3	497.25	15.48
GSE48654	25453901	14	23762	23170910	14627461	63.97	379.6	15.24
GSE48962	23872847	24	27213	27694575	18520377	65.53	483.59	12.14
GSE49087	25316678	12	21567	22760066	19396024	85.18	500.5	15.85
GSE49114	23815102	16	28187	25168982	22536038	89.48	574.61	15.94
GSE49379	24866127	30	28981	13898020	11731211	83.96	296.51	13.45
GSE49417	25409824	33	45739	230715230	160736879	70.68	3979.21	16.02
GSE49571	24374135	20	28559	32722558	29867016	91.48	771.71	19.17
GSE49581	24381249	21	27628	49444419	41096354	83.4	1062.47	11.99
GSE49592	24098440	21	22126	49303538	24730955	45.89	624.39	22.99
GSE49622	24835570	13	34095	38098988	23336712	62.07	561.11	83.97
GSE49761	24291790	13	27461	24893877	21020526	84.36	540.22	15.9
GSE49847	25409824	77	36746	175588574	105267176	53.82	2635.9	19.59
GSE49906	24752171	13	28031	174002999	139065634	79.64	3588.13	16.5
GSE49929	24056747	11	18398	7585910	6907140	91.26	179.37	19.99
GSE49932	24586061	28	17226	223695	120401	52.45	2.96	25.68
GSE49933	24586061	23	25275	5626297	1520393	26.6	34.25	28.27
GSE50775	25130491	10	24004	54991846	41652786	76.35	1075.36	14.5
GSE50809	25157170	31	25373	19734173	16174265	82.24	416.69	16.28
GSE50932	24305048	18	25855	58706591	35936805	61.24	927.05	15.53
GSE51008	25043028	29	30193	108788872	66906316	62.65	1742.78	28.36
GSE51424	25122893	11	46092	33497994	28210904	83.93	592.9	11.27
GSE51553	24043305	12	25581	21035554	6753391	31.48	171.69	21.8
GSE52006	24382353	20	29888	35763370	27992373	78.32	703.29	11.75
GSE52016	NA	31	31787	54265846	50600982	93.36	1307.16	18.93
GSE52464	25417106	12	31851	64200893	28237602	48.26	735.47	26.59
GSE52564	25186741	17	26108	32151014	24458244	76.19	629.87	13.35
GSE52594	24477002	30	26217	31542577	27510335	87.17	714.17	21.01
GSE52616	24958905	32	22906	11890025	9193976	77.29	237.29	15.03
GSE52801	24793693	32	29082	22324457	15965189	72.17	406.42	38.46
GSE52854	NA	20	29997	28285512	23802957	84.23	612.21	14.92
GSE52957	24857549	12	29250	22972390	21019438	91.47	544.83	14.38
GSE53074	24486105	24	32996	23876275	10025057	42.54	239.64	37.72
GSE53105	24948010	12	29012	35965915	30447791	84.34	775.95	16.16
GSE53110	25224068	14	34609	53078997	38260200	72.17	986.17	14.24
GSE53244	25412662	18	28363	64438599	50953606	79.42	1294.87	15.05
GSE53380	25024434	24	26125	27371984	20922466	76.24	539.66	12.09
GSE53489	25201068	16	29567	27900875	13962214	49.82	360.74	24.17
GSE53595	24509509	30	28230	34638596	18669017	51.29	477.99	19.89
GSE53627	NA	12	30382	139049363	130464268	94	3381.3	21.3
GSE53743	25215492	20	26764	27982164	19062655	68.41	494.01	28.9
GSE53789	25258010	10	23639	55309077	25573110	44.48	661.86	12.69
GSE53983	24637361	12	24218	63795252	51714153	85.02	1334.83	21
GSE54016	24576422	12	26090	79138524	66853233	84.85	1720.2	13.29
GSE54390	25830305	12	27352	41101992	37728060	91.77	973.55	16.86
GSE54443	24584051	10	27931	37566520	22235166	66.96	522.63	56.6
GSE54447	25655195	12	23390	25161901	22818096	91	579.97	14.8
GSE54461	24945404	27	26583	22215827	17349092	78.07	428.13	13.96
GSE54549	24874989	12	24088	28235663	21617811	76.71	554.56	18.49
GSE54651	25349387	96	29723	31828227	24434710	76.93	633.1	17.38
GSE54783	24877565	30	36137	161798004	87801527	56.2	2040.39	41.22
GSE54853	24714520	12	27256	48592554	44827997	92.25	1157.31	16.16
GSE55009	24810616	18	21439	35305936	4563529	13.01	114.29	15.13
GSE55060	25703348	14	32364	28236814	23017044	80.44	590.56	14.61
GSE55131	25270879	20	22914	18177517	16222220	89.46	420.37	17.11
GSE55163	25063768	10	21999	24272823	20847063	85.76	541.09	19.19
GSE55180	NA	10	25359	11819743	4593825	55.89	118.03	21.07
GSE55188	24722488	11	27062	39916833	29673262	73.59	768.54	11.71
GSE55385	25765318	37	26397	29876735	24601449	83.13	637.25	15.85
GSE55393	24812086	12	28736	25070516	19608708	73.27	498.02	175.48
GSE55480	24922324	12	27103	37012864	26076496	67.96	675.92	20.61
GSE55782	25006164	11	30321	124545151	110902326	88.98	2779.57	17.11
GSE55790	23625950	40	28761	15545379	11101064	71.59	279.37	18.93
GSE55808	24262754	12	26214	26356408	20201675	76.7	522.81	37.2
GSE55966	24780627	16	34362	50068700	27347882	54.89	679.8	22.42
GSE56096	24905168	10	30008	30006699	26025893	88.59	673.43	15.26
GSE56185	25883322	15	25150	22187392	12528053	57.1	327.12	15.19
GSE56227	NA	30	28062	56209202	46190684	82.23	1193.91	14.28
GSE56240	24745332	12	20240	3035598	2238846	73.72	58.5	20.17
GSE56292	24837103	15	29612	16409995	6603014	41.38	163.31	18.23
GSE56696	25132549	11	24522	26863685	24379312	90.75	625.85	25.12
GSE56890	23150554	10	25988	15639681	11745486	75.16	293.12	18.18
GSE56905	NA	12	25468	38300591	33332496	87.04	868.81	14.58
GSE56977	25497548	25	23944	47717935	16433953	33.75	424.76	36.59
GSE57170	NA	12	25394	26200962	8174666	30.79	115.16	56.58
GSE57313	24867642	24	29238	140666438	114992261	81.91	2908.86	18.57
GSE57500	24951427	12	24153	31774932	28061370	88.32	711.66	14.96
GSE57514	25695507	14	30846	46958914	38499313	81.87	977.38	19.45
GSE57648	25646475	12	27428	59381830	40763365	69.23	1042.78	18.97
GSE57698	24842875	20	28152	57667682	51078233	88.58	1330.87	16.55
GSE57849	25591928	16	26716	25240316	23588394	93.39	603.71	15.06
GSE57919	24963153	18	25316	36300565	28632911	77.92	746.15	16.34
GSE58016	24999238	15	26545	47027750	22429716	47.58	541.84	158.63
GSE58017	24999238	16	28584	49876170	22614633	45.34	554.69	74.05
GSE58089	25126780	18	24263	37884747	32665412	86.1	851.7	16.64
GSE58261	25080494	12	27667	44479516	33086483	74.41	862.13	10.85
GSE58339	25512558	12	24896	15500727	11406789	74.53	286.43	18.14
GSE58363	25296024	12	26039	55177519	33379756	60.53	857.4	21.42
GSE58423	25380226	22	28639	79292467	47968478	64.95	1244.24	95.03
GSE58432	25658809	12	24703	41674450	29553371	70.82	566.11	19.32
GSE58455	25071214	27	29702	15142715	11011076	71.99	279.34	18.98
GSE58498	NA	20	37286	46219376	17968121	38.88	441.17	30.09
GSE58724	25434823	20	30347	100995569	85647443	86.12	2134.1	22.48
GSE58746	25135956	14	28181	40029211	34235830	85.51	869.22	13.29
GSE58757	25792609	27	27569	33075256	26837072	81.65	697.94	16.6
GSE58827	25102070	36	25888	87631249	78575344	89.67	2038.7	20.42
GSE58928	25087874	11	25630	152845382	128896233	84.3	3327.19	13.14
GSE58996	25101683	30	27924	50317677	44198206	87.84	1152.05	19.39
GSE59073	25417163	14	33669	56241046	38627996	68.14	973.81	18.13
GSE59283	NA	18	25961	31110510	27281238	87.88	710.89	16.47
GSE59285	24993824	20	22569	8513234	7401014	86.36	192.42	23.84
GSE59318	25754085	18	29151	67261742	37430911	55.55	959.78	19.06
GSE59383	NA	12	26740	56982764	27353251	48.04	699.78	15.51
GSE59725	25270668	15	25332	20074775	8282654	41.01	211.67	14.64
GSE59813	25312495	14	27360	13655402	12215269	89.43	314.92	15.93
GSE60019	25904789	18	27182	69205313	27422510	53.4	600.95	15.08
GSE60101	25103404	16	24941	14146601	8029763	66.49	193.83	29.28
GSE60226	25722416	12	27872	16702389	14444800	86.39	371.46	21.27
GSE60283	25216677	18	29235	61449108	36885102	59.86	936.83	39.4
GSE60402	25344199	310	10493	8465220	257811	3.21	2.77	20.49
GSE60415	25150496	19	30799	29375253	23034038	79.39	589.33	13.03
GSE60487	25263597	14	25021	27899597	21126641	75.86	503.39	24.26
GSE60537	25568944	10	27216	23251062	20015651	85.84	516.27	15.28
GSE60545	5340786	12	25702	32345194	20272134	62.36	519.55	11.46
GSE60599	25278612	45	31360	20696885	18488167	89.25	476.36	15.9
GSE60701	25254549	12	27703	31078235	27686405	89.07	715.68	15.08
GSE60731	25849986	26	29547	47698442	37824176	79.61	979.12	12.05
GSE60808	25645357	16	25746	38084133	32827593	86.28	833.55	15.24
GSE60896	25458896	31	30030	33518064	30250369	90.41	782.19	16.96
GSE60927	25894659	29	26726	48922586	37004030	76.11	947.74	18.73
GSE61073	25263593	65	32053	76956576	48561118	61.68	1240.33	39.12
GSE61184	25389311	15	28746	38859779	22716749	58.55	582.75	17.94
GSE61188	25699711	16	31372	41448105	33101670	79.3	850.76	24.78
GSE61425	25288398	14	26685	42527102	30515261	72.01	767.85	16.98
GSE61462	25446897	12	27917	33726199	20747820	61.5	500.33	20.47
GSE61875	25065684	12	27005	48363734	43894361	90.77	1132.06	16.93
GSE61890	25883322	15	24962	20154313	16488796	82.48	430.8	14.63
GSE61891	25883322	15	25921	55257938	45230567	81.59	1181.69	16.98
GSE61915	25431548	17	28329	21611193	18911312	86.69	488.87	12.31
GSE61991	25714049	28	33235	30782062	21814010	68.83	545.33	24.17
GSE61994	25569111	12	25775	3815243	1812047	49.05	41.68	35.75
GSE61997	25569111	11	29349	40128734	28343006	70.55	727.81	26.24
GSE62001	25906188	54	24888	13994045	2041173	14.91	32.2	24.21
GSE62148	25706746	15	26545	36747695	30159692	81.94	761.03	14.96
GSE62294	25415439	11	24106	28093381	23689720	84.25	616.95	16.37
GSE62310	NA	10	29122	67154751	39846659	58.5	981.28	24.94
GSE62424	25426020	12	24095	18783583	15215466	80.98	393.69	11.68
GSE62479	25395539	12	26009	31592543	28416654	89.94	733.04	29.47
GSE62669	NA	60	33809	54756791	41975854	76.67	1051.16	13.5
GSE62704	NA	48	32974	6157632	2189403	39.01	52.09	29.55
GSE62734	25456127	12	25350	34224187	29476994	84.64	760.48	26.39
GSE62826	25480297	26	30395	26467184	14481633	53.53	343.57	88.23
GSE62902	25958198	45	27649	30780099	27658623	89.83	715.76	18.14
GSE63031	25516548	30	117	7574192	54979	0.7	0.73	6.37
GSE63048	25503965	47	34346	34261438	24605445	66.58	630.51	17.36
GSE63310	25879659	11	28082	61098455	53413107	86.85	1351.11	14.03
GSE63312	25316678	24	24669	30657793	25408646	83	661.65	15.06
GSE63316	25547674	12	35397	44849177	24474865	51.76	616.06	20.23
GSE63340	25480296	18	24362	3664791	2134349	58.14	51.68	26.45
GSE63424	25607527	31	32546	46053460	16793532	37.08	419.51	46.27
GSE63482	25556833	24	26550	53300080	40854017	76.65	1050.4	10.35
GSE63772	25712131	18	27442	41866175	26649719	63.12	683.69	19.51
GSE63813	NA	71	34521	39951441	31271675	78.32	802.95	14.25
GSE63857	25421723	17	29013	53794625	48673946	90.88	1264.75	17.67
GSE64379	NA	18	30832	84027209	71341582	83.89	1837.65	16.13
GSE64757	25596527	12	26376	36806622	33422603	90.84	863.11	14.88
GSE64779	25691468	20	34324	26664239	16994534	63.79	433.85	18.2
GSE64910	25704815	14	29816	47006180	39181949	84.48	1001.09	17.14
GSE64959	25053437	20	33283	43361940	25604040	58.94	644.68	19.13
GSE65000	25721503	26	36270	35863598	23762317	66.81	581.59	15.53
GSE65285	NA	31	31787	54265846	50600982	93.36	1307.16	18.93
GSE65651	NA	10	23802	26028436	24786626	95.2	642.16	20.45
GSE65658	25623957	25	30505	54005845	31343376	58.04	754.36	16.73
GSE65796	24912682	16	27578	29532243	26108891	88.89	675.94	14.69
GSE65936	NA	12	26444	56657703	54067191	95.37	1400.17	17.87
GSE66211	25902482	11	26866	26246723	19713092	75.14	513.48	12.76
GSE66440	NA	14	23210	23911892	20533445	85.83	535.21	17.63
GSE67245	25915473	18	27271	66692050	57969269	86.71	1510.65	11.09
GSE67525	26168040	20	33998	23173816	10796167	46.41	265.27	18.36
