# Supplementary material for: Exploiting single-cell expression to characterize co-expression replicability
Source: Genome Biol. 2016 May 6;17:101. doi: 10.1186/s13059-016-0964-6 (PMC4862082; doi:10.1186/s13059-016-0964-6)
Supplement: Additional file 3: Table S2. — Sample metadata for ChC and Pv single cell RNA-seq analysis. (XLSX 16 kb) [file 13059_2016_964_MOESM3_ESM.xlsx]

## Sheet: Sheet1
Cell ID	Animal	Sex	Strain	Age	Library Batch	Flow Cell	Lane	Comments
ChC-1	1	female	Nkx2.1-CreER; Ai14	postnatal day 31	1	AC3L7GACXX	1
ChC-2	1	female	Nkx2.1-CreER; Ai14	postnatal day 31	1	AC3L7GACXX	1
ChC-3	1	female	Nkx2.1-CreER; Ai14	postnatal day 31	1	AC3L7GACXX	1
ChC-4	1	female	Nkx2.1-CreER; Ai14	postnatal day 31	1	AC3L7GACXX	1
ChC-5	1	female	Nkx2.1-CreER; Ai14	postnatal day 31	1	AC3L7GACXX	1
ChC-6	1	female	Nkx2.1-CreER; Ai14	postnatal day 31	1	AC3L7GACXX	1
ChC-7	1	female	Nkx2.1-CreER; Ai14	postnatal day 31	1	AC3L7GACXX	1
ChC-8	1	female	Nkx2.1-CreER; Ai14	postnatal day 31	1	AC3L7GACXX	1
ChC-9	1	female	Nkx2.1-CreER; Ai14	postnatal day 31	1	AC3L7GACXX	1
ChC-10	1	female	Nkx2.1-CreER; Ai14	postnatal day 31	1	AC3L7GACXX	1
ChC-11	1	female	Nkx2.1-CreER; Ai14	postnatal day 31	1	AC3L7GACXX	1
ChC-12	1	female	Nkx2.1-CreER; Ai14	postnatal day 31	1	AC3L7GACXX	1
ChC-13	1	female	Nkx2.1-CreER; Ai14	postnatal day 31	1	AC3L7GACXX	1
ChC-14	1	female	Nkx2.1-CreER; Ai14	postnatal day 31	1	AC3L7GACXX	1
ChC-15	1	female	Nkx2.1-CreER; Ai14	postnatal day 31	1	AC3L7GACXX	1
ChC-16	1	female	Nkx2.1-CreER; Ai14	postnatal day 31	1	AC3L7GACXX	1
ChC-17	1	female	Nkx2.1-CreER; Ai14	postnatal day 31	2	AC3L7GACXX	1
ChC-18	1	female	Nkx2.1-CreER; Ai14	postnatal day 31	2	AC3L7GACXX	1
ChC-19	1	female	Nkx2.1-CreER; Ai14	postnatal day 31	2	AC3L7GACXX	1
ChC-20	1	female	Nkx2.1-CreER; Ai14	postnatal day 31	2	AC3L7GACXX	1
ChC-21	1	female	Nkx2.1-CreER; Ai14	postnatal day 31	2	AC3L7GACXX	1
ChC-22	1	female	Nkx2.1-CreER; Ai14	postnatal day 31	2	AC3L7GACXX	1
ChC-23	1	female	Nkx2.1-CreER; Ai14	postnatal day 31	2	AC3L7GACXX	1
ChC-24	1	female	Nkx2.1-CreER; Ai14	postnatal day 31	2	AC3L7GACXX	1
ChC-25	1	female	Nkx2.1-CreER; Ai14	postnatal day 31	2	AC3L7GACXX	1
ChC-26	1	female	Nkx2.1-CreER; Ai14	postnatal day 31	2	AC3L7GACXX	1
ChC-27	1	female	Nkx2.1-CreER; Ai14	postnatal day 31	2	AC3L7GACXX	1
ChC-28	1	female	Nkx2.1-CreER; Ai14	postnatal day 31	2	AC3L7GACXX	1
ChC-29	1	female	Nkx2.1-CreER; Ai14	postnatal day 31	2	AC3L7GACXX	1
ChC-30	1	female	Nkx2.1-CreER; Ai14	postnatal day 31	2	AC3L7GACXX	1
ChC-31	1	female	Nkx2.1-CreER; Ai14	postnatal day 31	2	AC3L7GACXX	1
ChC-32	1	female	Nkx2.1-CreER; Ai14	postnatal day 31	2	AC3L7GACXX	1
ChC-33	2	female	Nkx2.1-CreER; Ai14	postnatal day 32	3	AC3L7GACXX	2
ChC-34	2	female	Nkx2.1-CreER; Ai14	postnatal day 32	3	AC3L7GACXX	2
ChC-35	2	female	Nkx2.1-CreER; Ai14	postnatal day 32	3	AC3L7GACXX	2
ChC-36	2	female	Nkx2.1-CreER; Ai14	postnatal day 32	3	AC3L7GACXX	2
ChC-37	2	female	Nkx2.1-CreER; Ai14	postnatal day 32	3	AC3L7GACXX	2
ChC-38	2	female	Nkx2.1-CreER; Ai14	postnatal day 32	3	AC3L7GACXX	2
ChC-39	2	female	Nkx2.1-CreER; Ai14	postnatal day 32	3	AC3L7GACXX	2
ChC-40	2	female	Nkx2.1-CreER; Ai14	postnatal day 32	3	AC3L7GACXX	2
ChC-41	2	female	Nkx2.1-CreER; Ai14	postnatal day 32	3	AC3L7GACXX	2
ChC-42	2	female	Nkx2.1-CreER; Ai14	postnatal day 32	3	AC3L7GACXX	2
ChC-43	2	female	Nkx2.1-CreER; Ai14	postnatal day 32	3	AC3L7GACXX	2
ChC-44	2	female	Nkx2.1-CreER; Ai14	postnatal day 32	3	AC3L7GACXX	2
ChC-45	2	female	Nkx2.1-CreER; Ai14	postnatal day 32	3	AC3L7GACXX	2
ChC-46	2	female	Nkx2.1-CreER; Ai14	postnatal day 32	3	AC3L7GACXX	2
ChC-47	2	female	Nkx2.1-CreER; Ai14	postnatal day 32	3	AC3L7GACXX	2
ChC-48	2	female	Nkx2.1-CreER; Ai14	postnatal day 32	3	AC3L7GACXX	2
ChC-49	2	female	Nkx2.1-CreER; Ai14	postnatal day 32	4	AC3L7GACXX	2	empty well
ChC-50	2	female	Nkx2.1-CreER; Ai14	postnatal day 32	4	AC3L7GACXX	2
ChC-51	2	female	Nkx2.1-CreER; Ai14	postnatal day 32	4	AC3L7GACXX	2
ChC-52	2	female	Nkx2.1-CreER; Ai14	postnatal day 32	4	AC3L7GACXX	2
ChC-53	2	female	Nkx2.1-CreER; Ai14	postnatal day 32	4	AC3L7GACXX	2
ChC-54	2	female	Nkx2.1-CreER; Ai14	postnatal day 32	4	AC3L7GACXX	2
ChC-55	2	female	Nkx2.1-CreER; Ai14	postnatal day 32	4	AC3L7GACXX	2
ChC-56	2	female	Nkx2.1-CreER; Ai14	postnatal day 32	4	AC3L7GACXX	2
ChC-57	2	female	Nkx2.1-CreER; Ai14	postnatal day 32	4	AC3L7GACXX	2
ChC-58	2	female	Nkx2.1-CreER; Ai14	postnatal day 32	4	AC3L7GACXX	2
ChC-59	2	female	Nkx2.1-CreER; Ai14	postnatal day 32	4	AC3L7GACXX	2
ChC-60	2	female	Nkx2.1-CreER; Ai14	postnatal day 32	4	AC3L7GACXX	2
ChC-61	2	female	Nkx2.1-CreER; Ai14	postnatal day 32	4	AC3L7GACXX	2
ChC-62	2	female	Nkx2.1-CreER; Ai14	postnatal day 32	4	AC3L7GACXX	2
ChC-63	2	female	Nkx2.1-CreER; Ai14	postnatal day 32	4	AC3L7GACXX	2
ChC-64	2	female	Nkx2.1-CreER; Ai14	postnatal day 32	4	AC3L7GACXX	2
Pv-1	3	female	Pv-ires-Cre; Ai14	postnatal day 29	5	BC49TLACXX	1
Pv-2	3	female	Pv-ires-Cre; Ai14	postnatal day 29	5	BC49TLACXX	1
Pv-3	3	female	Pv-ires-Cre; Ai14	postnatal day 29	5	BC49TLACXX	1
Pv-4	3	female	Pv-ires-Cre; Ai14	postnatal day 29	5	BC49TLACXX	1
Pv-5	3	female	Pv-ires-Cre; Ai14	postnatal day 29	5	BC49TLACXX	1
Pv-6	3	female	Pv-ires-Cre; Ai14	postnatal day 29	5	BC49TLACXX	1
Pv-7	3	female	Pv-ires-Cre; Ai14	postnatal day 29	5	BC49TLACXX	1
Pv-8	3	female	Pv-ires-Cre; Ai14	postnatal day 29	5	BC49TLACXX	1
Pv-9	3	female	Pv-ires-Cre; Ai14	postnatal day 29	5	BC49TLACXX	1
Pv-10	3	female	Pv-ires-Cre; Ai14	postnatal day 29	5	BC49TLACXX	1
Pv-11	3	female	Pv-ires-Cre; Ai14	postnatal day 29	5	BC49TLACXX	1
Pv-12	3	female	Pv-ires-Cre; Ai14	postnatal day 29	5	BC49TLACXX	1
Pv-13	3	female	Pv-ires-Cre; Ai14	postnatal day 29	5	BC49TLACXX	1
Pv-14	3	female	Pv-ires-Cre; Ai14	postnatal day 29	5	BC49TLACXX	1
Pv-15	3	female	Pv-ires-Cre; Ai14	postnatal day 29	5	BC49TLACXX	1
Pv-16	3	female	Pv-ires-Cre; Ai14	postnatal day 29	5	BC49TLACXX	1
Pv-17	3	female	Pv-ires-Cre; Ai14	postnatal day 29	6	BC49TLACXX	1
Pv-18	3	female	Pv-ires-Cre; Ai14	postnatal day 29	6	BC49TLACXX	1
Pv-19	3	female	Pv-ires-Cre; Ai14	postnatal day 29	6	BC49TLACXX	1
Pv-20	3	female	Pv-ires-Cre; Ai14	postnatal day 29	6	BC49TLACXX	1
Pv-21	3	female	Pv-ires-Cre; Ai14	postnatal day 29	6	BC49TLACXX	1
Pv-22	3	female	Pv-ires-Cre; Ai14	postnatal day 29	6	BC49TLACXX	1
Pv-23	3	female	Pv-ires-Cre; Ai14	postnatal day 29	6	BC49TLACXX	1
Pv-24	3	female	Pv-ires-Cre; Ai14	postnatal day 29	6	BC49TLACXX	1
Pv-25	3	female	Pv-ires-Cre; Ai14	postnatal day 29	6	BC49TLACXX	1
Pv-26	3	female	Pv-ires-Cre; Ai14	postnatal day 29	6	BC49TLACXX	1
Pv-27	3	female	Pv-ires-Cre; Ai14	postnatal day 29	6	BC49TLACXX	1	empty well
Pv-28	3	female	Pv-ires-Cre; Ai14	postnatal day 29	6	BC49TLACXX	1
Pv-29	3	female	Pv-ires-Cre; Ai14	postnatal day 29	6	BC49TLACXX	1
Pv-30	3	female	Pv-ires-Cre; Ai14	postnatal day 29	6	BC49TLACXX	1
Pv-31	3	female	Pv-ires-Cre; Ai14	postnatal day 29	6	BC49TLACXX	1
Pv-32	3	female	Pv-ires-Cre; Ai14	postnatal day 29	6	BC49TLACXX	1
Pv-33	4	female	Pv-ires-Cre; Ai14	postnatal day 35	7	BC49TLACXX	2
Pv-34	4	female	Pv-ires-Cre; Ai14	postnatal day 35	7	BC49TLACXX	2
Pv-35	4	female	Pv-ires-Cre; Ai14	postnatal day 35	7	BC49TLACXX	2
Pv-36	4	female	Pv-ires-Cre; Ai14	postnatal day 35	7	BC49TLACXX	2
Pv-37	4	female	Pv-ires-Cre; Ai14	postnatal day 35	7	BC49TLACXX	2
Pv-38	4	female	Pv-ires-Cre; Ai14	postnatal day 35	7	BC49TLACXX	2
Pv-39	4	female	Pv-ires-Cre; Ai14	postnatal day 35	7	BC49TLACXX	2
Pv-40	4	female	Pv-ires-Cre; Ai14	postnatal day 35	7	BC49TLACXX	2
Pv-41	4	female	Pv-ires-Cre; Ai14	postnatal day 35	7	BC49TLACXX	2
Pv-42	4	female	Pv-ires-Cre; Ai14	postnatal day 35	7	BC49TLACXX	2
Pv-43	4	female	Pv-ires-Cre; Ai14	postnatal day 35	7	BC49TLACXX	2
Pv-44	4	female	Pv-ires-Cre; Ai14	postnatal day 35	7	BC49TLACXX	2
Pv-45	4	female	Pv-ires-Cre; Ai14	postnatal day 35	7	BC49TLACXX	2
Pv-46	4	female	Pv-ires-Cre; Ai14	postnatal day 35	7	BC49TLACXX	2
Pv-47	4	female	Pv-ires-Cre; Ai14	postnatal day 35	7	BC49TLACXX	2
Pv-48	4	female	Pv-ires-Cre; Ai14	postnatal day 35	7	BC49TLACXX	2
Pv-49	4	female	Pv-ires-Cre; Ai14	postnatal day 35	8	BC49TLACXX	2
Pv-50	4	female	Pv-ires-Cre; Ai14	postnatal day 35	8	BC49TLACXX	2
Pv-51	4	female	Pv-ires-Cre; Ai14	postnatal day 35	8	BC49TLACXX	2
Pv-52	4	female	Pv-ires-Cre; Ai14	postnatal day 35	8	BC49TLACXX	2
Pv-53	4	female	Pv-ires-Cre; Ai14	postnatal day 35	8	BC49TLACXX	2
Pv-54	4	female	Pv-ires-Cre; Ai14	postnatal day 35	8	BC49TLACXX	2
Pv-55	4	female	Pv-ires-Cre; Ai14	postnatal day 35	8	BC49TLACXX	2
Pv-56	4	female	Pv-ires-Cre; Ai14	postnatal day 35	8	BC49TLACXX	2
Pv-57	4	female	Pv-ires-Cre; Ai14	postnatal day 35	8	BC49TLACXX	2
Pv-58	4	female	Pv-ires-Cre; Ai14	postnatal day 35	8	BC49TLACXX	2
Pv-59	4	female	Pv-ires-Cre; Ai14	postnatal day 35	8	BC49TLACXX	2
Pv-60	4	female	Pv-ires-Cre; Ai14	postnatal day 35	8	BC49TLACXX	2
Pv-61	4	female	Pv-ires-Cre; Ai14	postnatal day 35	8	BC49TLACXX	2
Pv-62	4	female	Pv-ires-Cre; Ai14	postnatal day 35	8	BC49TLACXX	2
Pv-63	4	female	Pv-ires-Cre; Ai14	postnatal day 35	8	BC49TLACXX	2
Pv-64	4	female	Pv-ires-Cre; Ai14	postnatal day 35	8	BC49TLACXX	2
