# Supplementary material for: Exploiting single-cell expression to characterize co-expression replicability
Source: Genome Biol. 2016 May 6;17:101. doi: 10.1186/s13059-016-0964-6 (PMC4862082; doi:10.1186/s13059-016-0964-6)
Supplement: Additional file 4: Table S3. — Correlation between node degree and median expression for model co-expression networks with varying input. (XLSX 8 kb) [file 13059_2016_964_MOESM4_ESM.xlsx]

## Sheet: Sheet1
Network	Correlation between node degree and median expression
UMI	0.81
UMI 0s excluded	0.81
Batch affected UMI	0.63
Combat	0.85
RUV	-0.11
CPM	-0.21
Binary	-0.58
