# Supplementary material for: Exploiting single-cell expression to characterize co-expression replicability
Source: Genome Biol. 2016 May 6;17:101. doi: 10.1186/s13059-016-0964-6 (PMC4862082; doi:10.1186/s13059-016-0964-6)
Supplement: Additional file 8: Table S4. — BrainSpan sample metadata and co-expression summary statistics. For our re-analysis of the BrainSpan data we generated co-expression networks for each individual with 10 or more samples. The table lists the sample ID, sex, age, the number of samples included in the network, and then provides summary statistics from the co-expression analysis including the AUROC of the autism candidate (ASD) genes, the mean expression of the ASD genes, and the mean performance of the network compared to GO slim. (XLSX 11 kb) [file 13059_2016_964_MOESM8_ESM.xlsx]

## Sheet: feb26.supptable3
ID	Sex	Age	# Samples	Group	ASD ROC	mean ASD RPKM	mean GOslim ROC
12287	M	16 pcw	10	prenatal	0.782	14.135	0.618
12288	M	24 pcw	16	prenatal	0.835	13.73	0.626
12289	F	11 yrs	14	postnatal	0.808	11.636	0.601
12290	F	30 yrs	16	postnatal	0.791	8.939	0.588
12300	M	23 yrs	14	postnatal	0.703	9.348	0.596
12302	M	36 yrs	16	postnatal	0.816	11.147	0.61
12303	M	37 yrs	16	postnatal	0.824	11.732	0.596
12304	F	40 yrs	15	postnatal	0.887	8.737	0.6
12820	M	13 pcw	14	prenatal	0.83	19.782	0.607
12830	F	1 yrs	16	postnatal	0.84	14.069	0.625
12831	F	13 yrs	16	postnatal	0.673	9.278	0.592
12832	F	19 yrs	16	postnatal	0.752	10.807	0.586
12833	M	9 pcw	14	prenatal	0.751	17.709	0.624
12834	F	13 pcw	16	prenatal	0.803	18.406	0.624
12835	F	12 pcw	15	prenatal	0.794	20.051	0.605
12836	F	3 yrs	11	postnatal	0.712	6.909	0.601
12837	M	16 pcw	16	prenatal	0.866	18.758	0.624
12841	M	8 yrs	16	postnatal	0.832	7.681	0.588
12879	M	16 pcw	13	prenatal	0.785	16.265	0.62
12880	F	17 pcw	14	prenatal	0.835	14.503	0.609
12885	F	19 pcw	11	prenatal	0.754	10.038	0.618
12886	M	21 pcw	14	prenatal	0.799	15.866	0.605
12888	M	13 pcw	14	prenatal	0.831	14.32	0.605
12890	M	4 mos	16	postnatal	0.756	10.243	0.606
12960	F	12 pcw	15	prenatal	0.826	19.572	0.602
12977	M	10 mos	10	postnatal	0.827	9.909	0.605
12979	F	2 yrs	12	postnatal	0.732	3.439	0.614
12980	M	3 yrs	14	postnatal	0.718	6.686	0.611
12981	M	8 yrs	11	postnatal	0.868	10.57	0.618
12984	M	18 yrs	13	postnatal	0.745	5.617	0.606
13057	F	21 yrs	16	postnatal	0.861	13.737	0.598
13058	M	8 pcw	16	prenatal	0.869	12.773	0.644
13060	F	12 pcw	15	prenatal	0.826	17.67	0.607
263195015	M	37 pcw	16	prenatal	0.801	9.244	0.601
